# Supplementary material for: Wearable Humidity Sensor Using Cs3Cu2I5 Metal Halides with Hydroxyl Selective Phase Transition for Breath Monitoring
Source: Biosensors (Basel). 2025 May 13;15(5):311. doi: 10.3390/bios15050311 (PMC12110226; doi:10.3390/bios15050311)
Supplement: Supplementary file 1 [file biosensors-15-00311-s001.zip]

Archive with 1 entries (1 files):
- biosensors-3583287-supplementary.pdf
